# Supplementary material for: Cardiac rupture during the course of treatment for acute purulent pericarditis caused by Staphylococcus aureus: a case report
Source: Eur Heart J Case Rep. 2023 Nov 20;7(11):ytad584. doi: 10.1093/ehjcr/ytad584 (PMC10681738; doi:10.1093/ehjcr/ytad584)
Supplement: ytad584_Supplementary_Data [file ytad584_supplementary_data.zip]

Archive with 4 entries (4 files):
- video2.mp4
- video3.mp4
- video4.mp4
- video1.mp4
